# Supplementary material for: Effect of Biogas Slurry on the Soil Properties and Microbial Composition in an Annual Ryegrass-Silage Maize Rotation System over a Five-Year Period
Source: Microorganisms. 2024 Apr 1;12(4):716. doi: 10.3390/microorganisms12040716 (PMC11051864; doi:10.3390/microorganisms12040716)
Supplement: Supplementary file 1 [file microorganisms-12-00716-s001.zip]

Archive with 3 entries (3 files):
- manuscript-supplementary/Figure S1.jpg
- manuscript-supplementary/Figure S2.jpg
- manuscript-supplementary/Figure S3.jpg
